# Supplementary material for: Engineering of Substrate-Binding Domain to Improve Catalytic Activity of Chondroitin B Lyase with Semi-Rational Design
Source: Curr Issues Mol Biol. 2024 Sep 6;46(9):9916–27. doi: 10.3390/cimb46090591 (PMC11429652; doi:10.3390/cimb46090591)
Supplement: Supplementary file 1 [file cimb-46-00591-s001.zip]

Archive with 1 entries (1 files):
- cimb-3155180-supplementary.pdf
